# Supplementary material for: Transcriptional Regulatory Networks Associate with Early Stages of Potato Virus X Infection of Solanum tuberosum
Source: Int J Mol Sci. 2021 Mar 11;22(6):2837. doi: 10.3390/ijms22062837 (PMC8001266; doi:10.3390/ijms22062837)
Supplement: Supplementary file 1 [file ijms-22-02837-s001.zip]

Archive with 2 entries (2 files):
- Supplementary Figure S1.pdf
- Supplementary Tables.xlsx
